# Supplementary material for: Distribution of invasive versus native whitefly species and their pyrethroid knock-down resistance allele in a context of interspecific hybridization
Source: Sci Rep. 2022 May 19;12:8448. doi: 10.1038/s41598-022-12373-4 (PMC9120063; doi:10.1038/s41598-022-12373-4)
Supplement: Supplementary file 2 — Supplementary Table S1. [file 41598_2022_12373_MOESM2_ESM.xlsx]

## Sheet: MEAM1
	Table S1. Fst matrix for MEAM1 populations. All bolded numbers are significant (Bonferroni corrected p-value). Populations referenced by the number of the site (as referred to in Table 1) and environment: FS for field surroundings, G for greenhouse and OF for open-field.
	Site_Environment	9_OF	11_OF	11_FS	12_G	13_FS	15_OF	15_FS	1_OF	17_G	17_OF	17_FS	18_FS	19_G	19_FS	20_FS	20_G	21_OF	22_G	22_FS	23_G	23_FS	24_G	24_FS	25_G	26_G	27_G	30_OF	31_G	32_G	34_G	39_FS	39_OF	39_G	4_G
	9_OF	0
	11_OF	-0.013	0
	11_FS	0.015	-0.004	0
	12_G	0.010	0.031	0.040	0
	13_FS	0.001	0.003	0.036	0.047	0
	15_OF	0.006	0.015	0.032	0.005	0.032	0
	15_FS	0.010	-0.001	-0.019	0.022	0.033	0.020	0
	1_OF	0.005	0.016	0.036	0.056	0.026	0.034	0.033	0
	17_G	0.014	0.028	0.039	0.028	0.024	0.002	0.023	0.028	0
	17_OF	-0.001	0.004	0.002	0.029	0.027	0.019	-0.002	0.017	0.016	0
	17_FS	0.005	0.003	0.026	0.031	0.002	0.016	0.015	0.003	0.009	0.009	0
	18_FS	0.065	0.076	0.122	0.120	0.064	0.093	0.120	0.109	0.077	0.086	0.094	0
	19_G	-0.001	0.009	0.010	0.044	0.014	0.026	0.007	0.015	0.015	0.011	0.005	0.093	0
	19_FS	0.012	0.016	0.050	0.065	0.009	0.036	0.046	0.035	0.021	0.037	0.016	0.040	0.014	0
	20_FS	0.004	-0.001	0.002	0.032	-0.009	0.020	0.014	0.027	-0.006	0.011	-0.011	0.051	-0.002	-0.016	0
	20_G	-0.004	-0.003	-0.002	0.020	0.011	0.009	-0.005	0.005	0.010	0.000	-0.002	0.095	-0.002	0.025	0.007	0
	21_OF	0.017	0.048	0.067	0.012	0.037	0.015	0.056	0.063	0.038	0.043	0.044	0.114	0.059	0.073	0.050	0.038	0
	22_G	0.010	0.001	0.003	0.036	0.007	0.019	0.002	0.041	0.025	0.011	0.011	0.096	0.010	0.020	0.000	0.005	0.046	0
	22_FS	0.021	0.012	0.017	0.075	0.014	0.049	0.037	0.045	0.056	0.037	0.032	0.111	0.028	0.046	0.049	0.024	0.064	0.018	0
	23_G	0.006	0.002	-0.001	0.030	0.012	0.017	0.005	0.023	0.025	0.009	0.005	0.111	0.005	0.035	0.018	-0.005	0.039	-0.001	0.006	0
	23_FS	0.008	-0.003	-0.004	0.043	-0.010	0.028	0.009	0.016	0.021	0.008	-0.006	0.074	0.005	0.009	-0.015	-0.001	0.046	-0.001	-0.009	-0.007	0
	24_G	-0.005	-0.002	0.022	0.029	0.021	0.009	0.015	0.038	0.017	0.013	0.027	0.051	0.020	0.018	0.014	0.010	0.041	0.013	0.036	0.023	0.019	0
	24_FS	0.004	0.002	0.008	0.028	0.017	0.016	0.001	0.030	0.027	-0.003	0.015	0.072	0.017	0.029	0.033	0.000	0.038	0.001	0.036	0.004	0.007	0.002	0
	25_G	0.012	0.029	0.068	0.039	0.040	0.020	0.055	0.050	0.022	0.041	0.042	0.032	0.046	0.020	0.024	0.035	0.045	0.048	0.078	0.057	0.046	0.007	0.028	0
	26_G	0.000	0.003	-0.002	0.017	0.017	0.007	-0.004	0.019	0.014	0.007	0.007	0.118	-0.001	0.032	0.015	-0.011	0.033	0.000	0.022	-0.007	0.003	0.012	0.004	0.046	0
	27_G	0.037	0.056	0.099	0.080	0.051	0.057	0.090	0.082	0.038	0.065	0.070	0.003	0.072	0.028	0.019	0.070	0.071	0.071	0.107	0.092	0.066	0.029	0.049	0.009	0.086	0
	30_OF	0.018	0.012	0.030	0.050	0.005	0.021	0.029	0.019	0.021	0.026	0.003	0.108	0.013	0.021	0.015	0.007	0.044	0.010	0.024	0.004	0.000	0.027	0.015	0.053	0.003	0.079	0
	31_G	0.020	0.017	0.056	0.052	0.015	0.022	0.052	0.020	0.031	0.039	0.010	0.109	0.036	0.031	0.024	0.020	0.040	0.037	0.042	0.027	0.017	0.034	0.031	0.048	0.025	0.075	0.001	0
	32_G	0.030	0.017	0.039	0.062	0.052	0.039	0.027	0.065	0.058	0.028	0.060	0.100	0.052	0.060	0.077	0.033	0.070	0.033	0.062	0.042	0.045	0.011	0.009	0.049	0.033	0.077	0.050	0.062	0
	34_G	0.038	0.064	0.093	0.041	0.080	0.028	0.067	0.075	0.037	0.060	0.058	0.148	0.079	0.099	0.084	0.067	0.040	0.074	0.088	0.069	0.081	0.056	0.072	0.061	0.062	0.103	0.080	0.074	0.092	0
	39_FS	0.000	-0.005	0.018	0.034	0.016	0.016	0.019	0.036	0.030	0.018	0.018	0.068	0.021	0.023	0.023	0.010	0.054	0.009	0.020	0.012	0.009	-0.001	0.008	0.025	0.013	0.058	0.026	0.035	0.030	0.063	0
	39_OF	0.001	-0.007	0.016	0.049	0.021	0.035	0.022	0.047	0.056	0.025	0.032	0.079	0.026	0.035	0.040	0.021	0.060	0.013	0.013	0.016	0.016	0.007	0.018	0.043	0.020	0.071	0.035	0.052	0.031	0.072	0.003	0
	39_G	0.018	0.001	-0.003	0.034	0.021	0.026	-0.002	0.048	0.041	0.015	0.018	0.122	0.014	0.043	0.019	0.005	0.051	-0.006	0.030	0.002	0.012	0.025	0.008	0.067	-0.002	0.097	0.018	0.043	0.037	0.088	0.018	0.019	0
	4_G	0.018	0.003	-0.004	0.051	0.019	0.044	0.012	0.023	0.052	0.021	0.011	0.112	0.016	0.043	0.008	0.010	0.070	0.022	0.022	0.010	-0.013	0.040	0.025	0.073	0.016	0.104	0.021	0.039	0.061	0.097	0.024	0.026	0.018	0
