# Supplementary material for: Distribution of invasive versus native whitefly species and their pyrethroid knock-down resistance allele in a context of interspecific hybridization
Source: Sci Rep. 2022 May 19;12:8448. doi: 10.1038/s41598-022-12373-4 (PMC9120063; doi:10.1038/s41598-022-12373-4)
Supplement: Supplementary file 3 — Supplementary Table S2. [file 41598_2022_12373_MOESM3_ESM.xlsx]

## Sheet: IO
	Table S2. Fst matrix for IO populations. All bolded numbers are significant (Bonferroni corrected p-value). Populations referenced by the number of the site (as referred to in Table 1) and environment: FS for field surroundings, G for greenhouse, NC for non-cultivated area and OF for open-field.
	Site_Environment	8_NC	10_OF	14_NC	16_NC	20_FS	2_G	26_FS	2_FS	29_NC	33_NC	35_NC	36_FS	37_NC	38_NC	40_OF	40_FS	41_NC	5_FS	6_NC	7_OF	7_FS
	8_NC	0
	10_OF	0.001	0
	14_NC	0.012	0.004	0
	16_NC	0.000	0.006	0.013	0
	20_FS	0.012	0.018	0.012	0.001	0
	2_G	0.012	0.013	0.027	0.004	0.036	0
	26_FS	0.008	0.004	-0.001	0.000	0.006	0.017	0
	2_FS	0.007	-0.006	-0.005	-0.005	0.015	0.000	-0.001	0
	29_NC	-0.002	-0.001	-0.001	0.006	0.023	0.022	0.004	-0.002	0
	33_NC	0.018	0.006	0.003	0.015	0.038	0.018	0.014	0.002	0.014	0
	35_NC	0.006	-0.003	-0.001	0.003	0.020	0.006	-0.003	-0.009	-0.004	0.011	0
	36_FS	-0.005	0.002	0.007	-0.002	0.021	-0.008	0.008	-0.006	-0.005	0.010	-0.001	0
	37_NC	0.020	0.001	0.031	0.035	0.079	0.034	0.047	0.015	0.016	0.030	0.009	0.022	0
	38_NC	0.005	-0.003	0.001	0.011	0.034	0.005	0.001	-0.003	-0.003	0.006	-0.010	-0.002	0.014	0
	40_OF	0.002	0.000	0.003	0.008	0.021	0.010	0.011	-0.002	0.001	0.012	0.000	-0.005	0.010	-0.003	0
	40_FS	-0.002	-0.004	0.005	-0.004	0.019	-0.010	0.004	-0.009	0.001	0.009	-0.007	-0.010	0.014	-0.005	0.004	0
	41_NC	0.021	0.000	0.017	0.030	0.054	0.020	0.015	0.005	0.006	0.020	0.002	0.007	0.015	0.002	0.013	0.007	0
	5_FS	0.010	-0.007	-0.009	0.013	0.033	0.011	0.003	-0.010	-0.010	0.011	-0.017	-0.002	-0.005	-0.019	-0.007	-0.005	-0.002	0
	6_NC	0.007	0.008	-0.007	0.009	0.023	0.009	0.008	-0.004	0.008	0.009	0.008	0.002	0.030	0.004	0.003	-0.002	0.022	0.005	0
	7_OF	-0.003	0.012	-0.008	0.010	0.001	0.034	0.003	0.012	0.000	0.019	0.009	0.006	0.039	0.008	0.002	0.014	0.035	0.003	0.008	0
	7_FS	0.015	0.006	-0.002	0.020	0.023	0.018	0.005	0.004	0.018	0.019	0.008	0.008	0.043	0.014	0.007	0.010	0.008	0.021	0.004	0.017	0
